# Supplementary material for: Optimization of Extraction and Purification of Flavonoids from Stigmaless Floral Residues of Crocus sativus L. and Their Stimulatory Effect on Glucose Uptake In Vitro
Source: Molecules. 2024 Jul 10;29(14):3271. doi: 10.3390/molecules29143271 (PMC11279114; doi:10.3390/molecules29143271)
Supplement: Supplementary file 1 [file molecules-29-03271-s001.zip]

Archive with 1 entries (1 files):
- molecules-3038885-supplementary.pdf
